# Supplementary material for: Signatures of geography, climate and foliage on given names of baby girls
Source: Evol Hum Sci. 2022 Nov 25;4:e56. doi: 10.1017/ehs.2022.53 (PMC10426070; doi:10.1017/ehs.2022.53)
Supplement: Supplementary file 1 [file S2513843X22000536sup.zip]

Archive with 2 entries (2 files):
- S2513843X22000536sup002.html
- S2513843X22000536sup001.html
